# Supplementary material for: Effects of Various Processing Methods on the Metabolic Profile and Antioxidant Activity of Dendrobium catenatum Lindley Leaves
Source: Metabolites. 2021 May 30;11(6):351. doi: 10.3390/metabo11060351 (PMC8229598; doi:10.3390/metabo11060351)
Supplement: Supplementary file 1 [file metabolites-11-00351-s001.zip]

Archive with 1 entries (1 files):
- Copy of Table S1. peak areas and similarity analyses..xlsx
