# Supplementary material for: Effects of Various Processing Methods on the Metabolic Profile and Antioxidant Activity of Dendrobium catenatum Lindley Leaves
Source: Metabolites. 2021 May 30;11(6):351. doi: 10.3390/metabo11060351 (PMC8229598; doi:10.3390/metabo11060351)
Supplement: Supplementary file 1 [file metabolites-11-00351-s001.zip › Copy of Table S1. peak areas and similarity analyses..xlsx]

## Sheet: Sheet1
Table S1. The HPLC peak areas of the extracts of Dendrobium catenatum leaves(DAD dection on 270 nm) and similarity analyses.
Samples	Similarity	Areas of peaks (min)
		F1	F2	F3	F4	F5	F6	F7	F8	F9	F10	F11	F12	F13	F14	F15	F16	F17	F18
		2.881	3.204	3.414	4.529	5.237	6.778	7.786	9.637	10.406	22.968	26.198	31.454	33.979	34.509	42.177	45.257	47.1	48.072
D100	0.836	120.131	68.8974	294.106	51.1433	46.2223	154.105	62.6122	205.072	151.905	52.0983	248.204	133.771	59.2647	52.5777	105.29	66.3699	75.0944	340.578
RD100	0.863	106.856	69.7848	271.588	48.7843	45.6034	152.032	60.5111	205.759	170.725	57.1095	238.946	127.164	52.1196	45.6582	99.323	59.4862	68.0843	348.832
D80	0.747	177.041	65.1011	211.114	31.9163	58.4097	305.155	93.3856	80.8745	50.8863	41.1676	244.341	126.343	55.1389	45.8154	95.2903	70.8906	79.2626	327.828
RD80	0.84	175.673	62.7281	169.566	30.8553	70.9313	220.439	95.8431	37.8807	43.716	30.4916	225.695	110.935	60.5242	54.0702	87.7892	71.6256	79.7256	355.5
D60	0.717	231.424	42.1743	175.307	40.172	93.3004	246.396	102.311	23.9634	56.6884	23.7649	233.396	138.741	65.8413	60.6995	98.9978	73.1148	73.2278	191.015
RD60	0.779	214.816	46.0831	173.943	29.6215	90.0872	229.826	171.388	21.7092	44.9414	29.0823	230.596	131.009	50.4955	44.7159	90.6369	74.8028	70.0803	272.015
SD100	0.957	32.3284	28.6711	160.182	45.1222	24.3716	26.5241	22.4779	97.3103	95.1021	22.0504	241.077	126.685	62.3629	54.7282	93.7716	63.8167	73.4505	338.662
SRD100	0.967	69.7566	56.4388	132.625	53.7769	45.0075	34.2704	37.6719	62.3694	47.8312	25.7527	213.903	122.869	55.9587	35.2534	92.7681	85.8531	68.923	284.979
SD80	0.964	25.3186	27.5773	119.049	35.7928	28.0157	24.822	21.9678	37.935	41.2469	20.8054	215.265	116.549	50.5013	49.9337	86.2917	65.8874	73.2997	317.435
SRD80	0.955	20.829	29.0828	121.309	27.4577	34.0158	24.0931	22.4439	24.4979	20.6619	20.922	224.705	145.413	67.6056	52.2068	103.874	69.7598	85.0895	348.762
SD60	0.941	20.8188	26.5055	95.0984	27.2799	27.9535	32.7764	29.125	21.1375	26.9581	29.8883	235.239	138.84	59.8309	60.7561	103.5	71.6333	77.6561	307.724
SRD60	0.951	23.086	26.723	117.631	27.7648	36.9555	22.0695	30.7262	30.0037	31.3325	20.6681	225.806	138.55	58.0777	51.8679	98.6307	67.3566	75.441	310.697
FD	0.942	37.0225	93.772	65.6324	54.2896	52.5174	44.1695	36.579	34.8016	20.8703	22.0157	232.209	133.801	64.299	48.0292	106.683	85.6293	90.3895	338.453
